# Supplementary material for: Genome-wide identification of the Tubby-Like Protein (TLPs) family in medicinal model plant Salvia miltiorrhiza
Source: PeerJ. 2021 May 12;9:e11403. doi: 10.7717/peerj.11403 (PMC8123234; doi:10.7717/peerj.11403)
Supplement: Supplemental Information 3 [file peerj-09-11403-s003.xlsx]

## Sheet: Supplementary Materials Data 1
TLPs in other plants
Arabidopsis thaliana	AtTLP1	MSFRSIVRDVRDSIGSLSRRSFDFKLSSLNKEGGKSRGSVQDSHEEQLVVTIQETPWANLPPELLRDVIKRLEESESVWPARRHVVACASVCRSWRDMCKEIVQSPELSGKITFPVSLKQPGPRDATMQCFIKRDKSNLTYHLYLCLSPALLVENGKFLLSAKRIRRTTYTEYVISMHADTISRSSNTYIGKIRSNFLGTKFIIYDTQPAYNSNIARAVQPVGLSRRFYSKRVSPKVPSGSYKIAQVSYELNVLGTRGPRRMHCAMNSIPASSLAEGGTVPGQPDIIVPRSILDESFRSITSSSSRKITYDYSNDFSSARFSDILGPLSEDQEVVLEEGKERNSPPLVLKNKPPRWHEQLQCWCLNFRGRVTVASVKNFQLIAANQPQPQPQPQPQPQP…
	AtTLP2	MSLKSILRDLKEVRDGLGGISKRSWSKSSHIAPDQTTPPLDNIPQSPWASLPPELLHDIIWRVEESETAWPARAAVVSCASVCKSWRGITMEIVRIPEQCGKLTFPISLKQPGPRDSPIQCFIKRNRATATYILYYGLMPSETENDKLLLAARRIRRATCTDFIISLSAKNFSRSSSTYVGKLRSGFLGTKFTIYDNQTASSTAQAQPNRRLHPKQAAPKLPTNSSTVGNITYELNVLRTRGPRRMHCAMDSIPLSSVIAEPSVVQGIEEEVSSSPSPKGETITTDKEIPDNSPSLRDQPLVLKNKSPRWHEQLQCWCLNFKGRVTVASVKNFQLVAEIDASLDAPPEEHERVILQFGKIGKDIFTMDYRYPLSAFQAFAICISSFDTKPACEG*
	AtTLP3	MSFKSLIQDMRGELGSISRKGFDVRFGYGRSRSQRVVQDTSVPVDAFKQSCWASMPPELLRDVLMRIEQSEDTWPSRKNVVSCAGVCRNWREIVKEIVRVPELSSKLTFPISLKQPGPRGSLVQCYIMRNRSNQTYYLYLGLNQAAASNDDGKFLLAAKRFRRPTCTDYIISLNCDDVSRGSNTYIGKLRSNFLGTKFTVYDAQPTNPGTQVTRTRSSRLLSLKQVSPRIPSGNYPVAHISYELNVLGSRGPRRMQCVMDAIPASAVEPGGTAPTQTELVHSNLDSFPSFSFFRSKSIRAESLPSGPSSAAQKEGLLVLKNKAPRWHEQLQCWCLNFNGRVTVASVKNFQLVAAPENGPAGPEHENVILQFGKVGKDVFTMDYQYPISAFQAFTICLSS…
	AtTLP4	MPPELLRDVLMRIERSEDTWPSRKNVVSCVGVCKNWRQIFKEIVNVPEVSSKFTFPISLKQPGPGGSLVQCYVKRNRSNQTFYLYLGGEAKIFCQSEPSEPNKSIWKLSLKPGGTATTQTELDNFVSFRSPSGQKEGVLVLKSKVPRLEEQSWCLDFNGWRDIVSSGKKFQLVALLRTNLRMKTTFSSLRKSETCTNSSYEAEWIPLVRTSVFAVIARVCRDKKHTPSYELKLALYFAKNSAILKKFVLRGYTREEDLLALPVAN*
	AtTLP5	MSFLSIVRDVRDTVGSFSRRSFDVRVSNGTTHQRSKSHGVEAHIEDLIVIKNTRWANLPAALLRDVMKKLDESESTWPARKQVVACAGVCKTWRLMCKDIVKSPEFSGKLTFPVSLKQPGPRDGIIQCYIKRDKSNMTYHLYLSLSPAILVESGKFLLSAKRSRRATYTEYVISMDADNISRSSSTYIGKLKSNFLGTKFIVYDTAPAYNSSQILSPPNRSRSFNSKKVSPKVPSGSYNIAQVTYELNLLGTRGPRRMNCIMHSIPSLALEPGGTVPSQPEFLQRSLDESFRSIGSSKIVNHSGDFTRPKEEEGKVRPLVLKTKPPRWLQPLRCWCLNFKGRVTVASVKNFQLMSAATVQPGSGSDGGALATRPSLSPQQPEQSNHDKIILHFGKVGKD…
	AtTLP6	MDLSLLLPKRSWEISGGADKISRVAMSLKNIVKNKYKAIGRRGRSHIAPEGSSVSSSLSTNEGLNQSIWVDLPPELLLDIIQRIESEQSLWPGRRDVVACASVCKSWREMTKEVVKVPELSGLITFPISLRQPGPRDAPIQCFIKRERATGIYRLYLGLSPALSGDKSKLLLSAKRVRRATGAEFVVSLSGNDFSRSSSNYIGKLRSNFLGTKFTVYENQPPPFNRKLPPSMQVSPWVSSSSSSYNIASILYELNVLRTRGPRRMQCIMHSIPISAIQEGGKIQSPTEFTNQGKKKKKPLMDFCSGNLGGESVIKEPLILKNKSPRWHEQLQCWCLNFKGRVTVASVKNFQLVAAAAEAGKNMNIPEEEQDRVILQFGKIGKDIFTMDYRYPISAFQAF…
	AtTLP7	MPLSRSLLSRRISNSFRFHQGETTTAPESESIPPPSNMAGSSSWSAMLPELLGEIIRRVEETEDRWPQRRDVVTCACVSKKWREITHDFARSSLNSGKITFPSCLKLPGPRDFSNQCLIKRNKKTSTFYLYLALTPSFTDKGKFLLAARRFRTGAYTEYIISLDADDFSQGSNAYVGKLRSDFLGTNFTVYDSQPPHNGAKPSNGKASRRFASKQISPQVPAGNFEVGHVSYKFNLLKSRGPRRMVSTLRCPSPSPSSSSAGLSSDQKPCDVTKIMKKPNKDGSSLTILKNKAPRWHEHLQCWCLNFHGRVTVASVKNFQLVATVDQSQPSGKGDEETVLLQFGKVGDDTFTMDYRQPLSAFQAFAICLTSFGTKLACE*
	AtTLP8	MAGSRKVNDLLEENKGNVDTITGSLSTQKGEDKENVSPEKVSTSVETRKLDRALKSQSMKGNSGFPTEVTNFKSFSTGGRTALKQSSLQACMQKNSEVDKSSFGMKTWTSVDSEHSSSLKVWEFSDSEAAPASSWSTLPNRALLCKTLPLDVGRCTCLIVKEQSPEGLSHGSVYSLYTHEGRGRKDRKLAVAYHSRRNGKSIFRVAQNVKGLLCSSDESYVGSMTANLLGSKYYIWDKGVRVGSVGKMVKPLLSVVIFTPTITTWTGSYRRMRTLLPKQQPMQKNNNKQVQQASKLPLDWLENKEKIQKLCSRIPHYNKISKQHELDFRDRGRTGLRIQSSVKNFQLTLTETPRQTILQMGRVDKARYVIDFRYPFSGYQAFCICLASIDSKLCCTV*
	AtTLP9	MTFRSLLQEMRSRPHRVVHAAASTANSSDPFSWSELPEELLREILIRVETVDGGDWPSRRNVVACAGVCRSWRILTKEIVAVPEFSSKLTFPISLKQSGPRDSLVQCFIKRNRNTQSYHLYLGLTTSLTDNGKFLLAASKLKRATCTDYIISLRSDDISKRSNAYLGRMRSNFLGTKFTVFDGSQTGAAKMQKSRSSNFIKVSPRVPQGSYPIAHISYELNVLGSRGPRRMRCIMDTIPMSIVESRGVVASTSISSFSSRSSPVFRSHSKPLRSNSASCSDSGNNLGDPPLVLSNKAPRWHEQLRCWCLNFHGRVTVASVKNFQLVAVSDCEAGQTSERIILQFGKVGKDMFTMDYGYPISAFQAFAICLSSFETRIACE*
	AtTLP10	MSFRGIVQDLRDGFGSLSRRSFDFRLSSLHKGKAQGSSFREYSSSRDLLSPVIVQTSRWANLPPELLFDVIKRLEESESNWPARKHVVACASVCRSWRAMCQEIVLGPEICGKLTFPVSLKQPGPRDAMIQCFIKRDKSKLTFHLFLCLSPALLVENGKFLLSAKRTRRTTRTEYIISMDADNISRSSNSYLGKLRSNFLGTKFLVYDTQPPPNTSSSALITDRTSRSRFHSRRVSPKVPSGSYNIAQITYELNVLGTRGPRRMHCIMNSIPISSLEPGGSVPNQPEKLVPAPYSLDDSFRSNISFSKSSFDHRSLDFSSSRFSEMGISCDDNEEEASFRPLILKNKQPRWHEQLQCWCLNFRGRVTVASVKNFQLVAARQPQPQGTGAAAAPTSAPAH…
	AtTLP11	MTLRSLILEMRSRPHRVVHDLAAAAAADSTSVSSQDYRWSEIPEELLREILIRVEAADGGGWPSRRSVVACAGVCRGWRLLMNETVVVPEISSKLTFPISLKQPGPRDSLVQCFIKRNRITQSYHLYLGLTNSLTDDGKFLLAACKLKHTTCTDYIISLRSDDMSRRSQAYVGKVRSNFLGTKFTVFDGNLLPSTGAAKLRKSRSYNPAKVSAKVPLGSYPVAHITYELNVLGSRGPRKMQCLMDTIPTSTMEPQGVASEPSEFPLLGTRSTLSRSQSKPLRSSSSHLKETPLVLSNKTPRWHEQLRCWCLNFHGRVTVASVKNFQLVAAGASCGSGTGMSPERQSERIILQFGKVGKDMFTMDYGYPISAFQAFAICLSSFETRIACE*
Oryza sativa	OsTLP1	MSFRSIVRDVRDSFGSLSRRSFEVTLAGLSGLTGHHRGKSQSTVHELCDADLIIQESRWASLPPELLRDVIRRLEASESTWPSRKDVVSCAAVCKAWREMCKEIVLSPEFCGKLTFPLSLKQPGPRDGMIQCFIKRDKSKSTYHLYLCLSTAVLADSGKFLLSAKRHRKTTCTEYVISMDADNISRSSSTYIGKLRSNFLGTKFIIYDTQPSYNGAVIPPVGRSSRRFNSKKVSPKMPSGSYNIAQVTYELNVLGTRGPRRMHCVMHSIPASSVEPGGIVPGQPEQIVPRAFEESFRSTTSFSKSSIMDRSMDFSSSRDFSSARFSDIAGGTINGDEEGQNKERPLVLRNKAPRWHEQLQCWCLNFRGRVTIASVKNFQLIAAPAQPPAGAPTPSQPAP…
	OsTLP2	MSFRSIVRDVRDSFGSLSRRSFEVRISGLPGLSGHHRGKSLGSLSELRDRPVVVDQSRWVGLPPELLRDVMKRLEEGESNWPSRKDVVACAAVCRTWREICKDIVQSPEICGKLTFPVSLKQPGPRDGLIQCFIKRDKSKLTYYLYLCLSPAVLSENGKFLLAAKRNRRATSTEYIISVDSKNISRSSNGYVGKMRSNFLGTKFVVYDTQPPYNAGSLMSCQHGSRRISSRRVSPKLPTGSYPIAHVKYELNVLGTRGPRRMQCTMHSIPASAVDPEGVVPGQPEQLLPGPFEESFRSTNTSSRFSFMDRSLDFSSSRFSEISGSANQQGEDDIPEAKERPLVLRNKVPRWHEQLQCWCLNFRGRVTVASVKNFQLIAAASSESSQLEQQQQQQQQNHA…
	OsTLP3	MSFRSIVRDFRDSFGTLSKRSFEVKISGFSGRHRGKSIGPSSELDDTPVVAQQSKWAGLPPELLRDVMKRLEEDDSNWPSRKDVVACASVCTTWRDMCKDIVRNPEFCGKLTFPVSLKQPGPRDGVIQCFIKRDKSKLTYHLYLCLSSAVLDETGKFLLSAKRSRRTTHTDYIISMDSKNISRSSSGYIGKLRSNFLGTKFIIYDTQPPYNARTLCSQERTSRRFSSRKVSPKVPTGCYPIVQVNYELNVLGTRGPRRMQCAMHSIPASAVEPGGIVPGQPKELLPRLFEESFRSMATSFSKYSITDHSTDFSSSRFSEFGGGALQGQEQEQDGDDVNKERPLVLRNKAPRWHEQLQCWCLNFRGRVTVASVKNFQLIAAAPQPSSGAASEPSQAGQAA…
	OsTLP4	MSFRSIVRDVRDGFGSLSRRGFEVRLVGHRRGRSHSAVHELRDGHAAAAAADVVQSSCWANLPPELLRDVIERLEASEAAWPSRKNVVACAAVCRTWRDMCREIVKNPEFCGKITFPVSLKQPGPRNGAIQCFIKRDKSTQTYNLYLCLSSAVLVESGKFLLSAKRYSRATCTEYTIFMSADNTSRSSNMYIGKLRSNLLGTKFVIYDTQPPCNTANVSQSGKTSRRFYSRKVSPKNPSSTYSIAQVSYELNVLGTRGPRRMNCVMHSIPASSLEAGGTVPCQPDSVLARSLDESFGSISFSKSSIMDRSIRFSSSRYSDISVGGPMVGGQALGDSDESKERPLILRNKAPRWHEQLQCWCLNFKGRVTVASVKNFQLVAATQPAAGAPTPSQPAPPPP…
	OsTLP5	MSFRSIVRDVRDGFGSLSRRSFEVTLASLYGLTGHHKGKTQSSLDELDDSPAIIPESRWASLPPELLREVIRRLEADESTWPSRRNVVCFAAVCRTWREMCKETVLSPEFCGKLTFPVSIKQPGPRDGMIQCYIKRNRSKSTYHLYLCLSNVVTAEGGKFVLAAKRHRKTTCTEYTISMVSGNISRSSRTNIGKLRSNFLGTKFIIYDTQPPYNGAVVPHVGRTSKRFNSTKVSPKVPSVTYNIAQVSYELNVLGTRGPRRMRCMMHSIPASSVEPGGIVPGQPEQIVPRALEDSFRSTTSFSQSFRSTTSFSKSIMDPSMDFSSARFSDISGSIMGGDDNGEIKERPLVLRNKPPRWHEQLQCWCLNFRGRVTIASVKNFQLVAAPSPPPAGAPTPSQ…
	OsTLP6	MSFRSIVRDVRDGFGSLSRRGFEVRILGHRRGKSHGAVHELHDPVPVIQSSCWASLPPELLRDIIERLEESEATWPSRKHVVACAGVCRTWREMCKEIVKNPELCGKITFPISLRQPGPRDGTMQCFIRRDKSTQTYYLYLSLGSAVLVDNGKFLLSAKRNWHATCTEYVISMNANNLSRSTNTNIGKLRSNFLGTKFVIYDTHTPYNATSDSQSGKTSRRFSNKGTAKHPCSTYSIANISYELNVFGTRGPRRMCCLMHSIPASSLEAGGTVPSQPDSILAHSLNESSFRSVSFSKSSVMDHSMHFSSAQFSDISIGDGPRIGGRVLSDDEECKETPLILQNKAPRWHEQLQCWCLNFRGRVTVASVKNFQLIAATQPAAGAPTPSQPVPPPPPEHDK…
	OsTLP7	MSFRSVIQEVKGEIGAISRRGFRSRPGRVRRVAAAAEEPPDESSAAALVMRESCWTQLPPELLREVLARVEESEGWWPRRRDVVACAGVCRSWRGIVREIVRTPEASGNLTFPISLKQPGPRDAPMKCFIVRNRTTQTYYLYIGLTDALTDDGKFLLAARKCRRTTCTEYLISLDMNDISKRTDSYVGKLRSNFLGTKFTIYDAHPPYAGDVISKGQSARVIGSNHLSPRIPAGNYPVSHISYELNVLGSRGPRRMHCAMDSIPVSAIEQGGTAPTQTEFPLSYHESFTSIPFFKSKSVRANNSTASLLTQNGSKLVLKNKSPRWHEHLQCWCLNFHGRVTVASVKNFQLVASDESNPTNQEHDDVILQFGKVGKDMFTMDYRYPISAFQAFAICLSSF…
	OsTLP8	MSLKSIVRELREMRDGIGSMSRRAADGRAGGGRGGSRHSWPVLWSEQQQPPQQQQLQRQEHQQQQGRWANLPPELLLDVIQRVEASEATWPARRQVVACAAVCRSWREVTKEVVKTLEECGRITFPISLKQPGPREHPVQCFVRRDRATSTYLLYLGLSPSLHGENDKLLLAARKIRRATRTSFVISLVSNDFSLSSSTYVGKLKPNFLGTKFTIFDSQPPCDAVVLPNNRPSKRHFKQVSPRLPLGNYNVATVSYELTVLRNRGPRRMQCTMHSIPALCIQEGGKAPTPTGIIHSLDEQVPALSTSKGKEPAIEFSSTSLSADLSGPVCTNEVPLVLKNKAPRWHEQLQCWCLNFRGRVTVASVKNFQLVASVDPSLGIPAAEQEKVILQFGKIGKDI…
	OsTLP9	MPRETPPPPPPEGGEVHEVVEGEDGQAEDQEERWARLLPELMSEVVRRVEASGGERWPARKDVVSCACVCRRWRDAAVAVVRPPAESGKITFPSSLKQPGPREFPMQCFIKRNKKNSTFYLYLGLTNATVDKGKFLMAARRFRRGPHTEYIVSLDADDLSQGSNAYMGKLRSDFWGTNFKIYDSKPPYDGAKASSSRSSRRFGSRRISPQVSAGNYEVGQVSYKYNLLKSRGPRRMYCALECPSTQETWENCLKTKFRKPTGNTVLRNKAPRWHEHLQCWCLNFHGRVTVASVKNFQLVAAADPNDPASSKDEETVLLQFGKVDDNIFTMDYRQPLSAFQAFAISLSSFGTKLACE*
	OsTLP10	MALWRCSSSWLSSVSRSSGGVGGGESKVSPEIAPVSGGEGEGEEEEGEEERWSRLLPELLTEIMRRVDAGAERWPPRRDVVACACVCRRWRDAAVSVVRPPLECGRITFPSSLKQPGPRDAPMHCFIRRNKKNSTFYLYLSLTQALTDKGKFLLAARRFRNGAHTEYIISYDCDDLFPGSNSYVGKLRSDFLGTKFIIYDSQPPYDGAKPSRSQSSRRFASKQINPNVSGGNYEVGQVSYKFNFLKSRGPRRMQCNIQCPVGQSTASDPLKKLISTSSPLALRNKAPRWHEHLQCWCLNFHGRVTVASVKNFQLVAPAGTSDPWGIADEETVILQFGKIEDDAFTMDYRQPLSAFQAFAICLTSFGTKLACE*
	OsTLP11	MAAVREPREEAAVGEGEGEEEGRWGGLLPELVEEVVRRVEASGGERWPARKDLVSCACVCRRWREAAAAVVRPLPESGRITFPSSLKQGSFIAGLQKYQFCEVGFLADQIGIDMVYNLSYNLKSGFEVSAFALLPGPKDFPIQCFVKRNKKKSMFYLYLGLLNGTMDKGKFLMAARRFRRGPHTEYVISLDADDLSQGSNAYVGKLRSDFWGTNFKIYDNQPPYDDAKTSSTRSSQRFGSTHRFGSRRICPQISAGNFNVGQISYKYNLLKSRGPRRMFCTMECPSTQETWENSLKTKSLRCTGTTVLRNKAPRWHEHLQCWCLNFHGRVTVASVKNFQLVATADPSHPDSVGDEETVILQFGKVDSNIFTMDYRQPLSAFQAFAICLSSFGTKLACE*
	OsTLP12	MVPWRRSSSSSSAPSSRPARRPARTNARVSPDVSSELSPLAGEEGAGEERWSALVPDLLADILRCVEAGSERWPPRRDVVACASVCRRWRDVAVAVVQPPLESGKITFPSSLKQPGPRDAPMQCFIKRNKKNSTFFLYLGLTQELTDDEKFLLAARRCRRGLHKEYAITINSDGLFHGSQSCVGNLKSNFTGTKFTIRDWQPPYEGAKAFSSRSGRWFGNKHRCPLVSTGDVEVGEVSYKYSLLRPRGPRRMSCSVQCPVLKGTAVDPQDGKRLSNSIPSSLVLNSKVPSWHEHLQCWCLNFHGRVMVASVKNFQLIAPVEPGEPSDKTVVLQFGKIDDDVFTMDYRQPLSAFQAFAICLSNFGTKLA*
	OsTLP13	MAATKREPLRPISSNAGTVERRARGGAAAAAAAKEKEKENEVPTEIGRGKDGGEKKPPVVVAVVVPPAPPLKPSSLQVRMKAEEEKEREEEEEGSSPAVALVAGLQVRMGPRGRELLLPPPPPPPPLPLPTSSSYEAWDLSDNEAAPASSWATLPNRALLCRPLPLDVGRCTCIIAKETLAAAAAGARGVALYSLYTNEGQGRQDRKLAVARHRRRRGRSEFVVAQNLDGIFCTSDKNFLGTLSSNLVGSRYRIWGQGNRVDEIKSQSKRLLGVVAFAPTVTTLTGSFRSMRAWIPKNQSIHLKNSNSAQIQHISGLPKDWQEKKIKADQLCSRSPFYNNMTKRYELDFRERAGRMGYKVQPSVKNFQMTLEEKGRQTILQLGRIGKSKYIMDFRYPLT…
	OsTLP14	MSFRSLIQEMRDEFGSISRHSLRSRSHRGGGGAPRVAAVGPAEAAAMQQSCWAQLPPELLREVLVRIEESEVWWPSRRDVVACAGVCRSWRGITKEIVRVPEASGKLTFPISLKQPGPRDGTLKCFIRRNRTTQTYYLYIGLTEALADDGKFLLAARKCRKPTCTDYLISLDMSDMSKGSNTYIGKLRSNFLGTKFTVYDAHPPYDGAVVSKSRSARVVGLNQVSPRVPAGNYPVSHISYELNVLGARGPRRMNCIMDSIPTSAVQEGGKAPTQTEFPLSGLDSFPSISFFRSKSARIDSATSQLSTQKEEKLVLKNKSPRWHEQLQCWCLNFRGRVTVASVKNFQLVASDENGPTNQEQDKVILQFGKIGKDLFTMDYRYPISAFQSFAICLSSFDTK…
Solanum lycopersicum	SlTLP2	MKWGYGSKSRCRQSSVVAVAEETEGIDEVFVESCWANLPLELLREVLMRIEDTESKWPLRRSVVACSGVCRSWREIMKELVKTPEVSGKLTFPISVKQPGPRDTLLQCFIKRNQTTQAYHLYLSLTQALADDGKFLLAARKYRKATCTDYTISLDANETSKGGGTCIGRLRSNFLGTKFTAYDSILPYAGAKLVKSRSTRLVGSKQMNSRVPAGNYEVAHISYELNVLGARKGAKKNALCDGCYPSFCH
	SlTLP4	MSFRSIVRDVRDSIGSLSRRSFDLRLSGHPRDKSHGSFYDLSDQPPVIQDSCWANLPPELLFDVVRRLEESESTWPGRKHVVACAAVCRSWRSMCKDIVRNPEFCGKLTFPVSLKQPGPRDGTIQCFIKRDKSNLTYHLFLCLSPALLVENGKFLLSAKRTRRTTCTEYVISMDAENISRSSNTYIGKLRSNFLGTKFIIYDTQPPHTGAHVPPPGRTSRRFTSKKVSPKVPTGSYIISQITYELNVLGTRGPRRMHCVMHSIPDSALEAGGSVPGQPELLSRPLEDSFRSISFSKSLDHSTEFGSARFSDIAGGSTNEEDDNKGKPLVLKNKAPRWHEQLQCWCLNFRGRVTVASVKNFQLIAATQQPAAAPTTSQPTSQSDHDKIILQFGKVGKDMF…
	SlTLP8	MSFKSIVRELREMRDGIGNISRRRVEGRHWCNRTRSHIAPDVAPFEPSEQGQWANLPPELLFDIISRVEESETTWPARNVVISCASVCKSWREVTKEIVRTPEECGRITFPISLKQPGPRESPIHCFIKRDSDNSVYRLYFGFTPSEDESDKLLLAARRIRRATSTDFVITLVADDFSRASNTYLGKLRSNFLGTKFTIYDNQPPSDASIQERSQRSRRFCTKQVSVTGPACNYSIANISYELNVLRTRGPRRMHCAMHSIPFSSIQEGGSAPTPTSFPRSFGEKASPPSVSDSKETAKDVSSPSISSSAVALPLRESLVLKNKAPRWHEQLQCWCLNFRGRVTVASVKNFQLVAAVAPPHSIPAAEQEKVILQFGKIGKDIFTMDYRYPLSAYQAFAI…
	SlTLP7	MSLKSIVRELREMKDGIGNISRRGTERKHWSNRTRSHIVPDVALSDQIEQGQWANLPPELLLDIIRRVEESELSWPARSALLFCASVCKSWRGITKEIVKTPEECGRLTFPISLKQPGPRESPIQCFIKRDRANSVYRLYFGMIPSEDERDKLLLSAKKIRRATNTDFVISFVADDFSRASNMYAGKLRSNFLGTKFSIHDSQPPSDAAIQQPGRLSRRFHAKQVSPRVPACNYRVATISYELNVLRTRGPRRMHSAMHSIPLSSIQEGGSAPTPKSFPQSFDEKSFSAPLAIAKESAMDISSSGISRSAVTATSQDILVLKNKAPRWHEQLQCWCLNFKGRVTVASVKNFQLVAAVDPSHNIPVAEQEKVILQFGKIGKDIFTMDYRYPLSAFQAFAI…
	SlTLP9	MSFKSIVRELKEMKDGIGSISRRGEVEGRHWRNRTRTHIAPDVVPFDPNQQGQWANIPPELLLDIVRRVEESETSFPARTAVVFCASVCKSWREVTKEIVKTPEECGRLTFPISLKQPGPRESPIHCFIKRDRANSVYRLYFGLTPSEDESDKLLLAAKRIRRATSTDFVISLVSDDFSRASSTYVGKLRSNFLGTKFTIYDNQLPSEAAIPHRGRLSRRFSTKQVSPTVSACNYSIATVSYELNVLRTRGPRRMHCAMHSIPFSSIQEGGSAPTPTSFPQHFDEKSSPALVSKAKEPSVNSSSTVSVLSREPLVLKNKAPRWHEQLQCWCLNFKGRVTVASVKNFQLVAAVDPSHNIPAAVQETTILQFGKIGKDIFTMDYCYPLSAFQAFAICLSSF…
	SlTLP11	MSSFKKTTNPLRSSTSYNSLYDNPLNELGQNRSSSTVGEALGVHLLQNQLVISDNKENSAPHKPEKSNLCDKEYDWTSKVVNNEFTRVGADVKDSVLRPSSLQLCIQKNEPDSKIGLKIWEHADDTETPNSANIWDYSDSEAAPASSWSTLPNRSLLYRPLPIDIGRCTCVIVKEASQESRDGGSFYSLYTNEGQGRQNRKLAIAHHRRRNGKSEFVVAQNTKGLWGKSDDSLIGHVTANLLGSKYQIWDQGRPNSTTKQSKLLGAVTFMPTIATWTGSYRRIKAYIPKHQSMQLKCTAQHINGLPADWEEHMDKVNQLFSKIPHYNKVSRQYELDFRDRGRAGLRIQSSVKNFQLTMEKNGRQTILQLGRVGKAKYVMDYRYPLTGYQAFCICLASID…
	SlTLP6	MSFRSIARDIRDSIGSLSRRSFEVKLSSHNRGKSQSAVHELHDHAIVIQSSCWASLPPELLRDVIKRLEASESTWPARKHVVACAAVCRSWREMCQEIVQRPEFSGKLTFPISLKQPGFRDGTIQCFIRRDKSKLTYQLFLCLSPALLVENGKFLLSAKRNRRTTCTEYIISMNADNISRSNSSYIGKLRSNFLGTKFIIYDTQPPYNSSSIPPPGGSRRFYSKKVSPKVPTGTYNIAQVSYELNVLGTRGPRRMNCVMHSIPVSSLEPGGTVPGQPELLPPNLEDSFRSMSFSKSIDASTEFNSARFSDIGGPSEVDEEGKSSLLVLRNKAPRWHEQLQCWCLNFRGRVTVASVKNFQLIAATQRAASAPTPAQPAQSSSDQDKIILQFGKVGKDMFT…
	SlTLP10	MSFKSIVRELKEMKNGIGLSRRGEVEGRHWRNRTRSHIAPDVVPFDPNQQGQWANIPPELLLDIVHRVEESETSFPARTAVVYCASVCKSWREVTKEIVKTPEECGRLTFPISLKQPGPRESPIHCFIKRDRANSVFRLYFGLTPSEDMSDKLLLAAKRIRRATSTDFVISLVSDDFSRASSTYVGKLRSNFLGTKFTIYDSQPPSDAAIQHRGRLSRRFSAKQVSPTVSACNYSIATISYELNVLRTRGPRRMHCAMHSIPFSSIQEGGSAPTPTSFPQSFDERPSKAKEPAVNISSSVSGPSREPLVLKNKAPRWHEQLQCWCLNFKGRVTVASVKNFQLAAAVDPSHNIPAAVQETTILQFGKIGKDIFTMDYCYPLSAFQAFAICLSSFDTKPACE
	SlTLP3	MSLRRSFLSRRIISRSFTFSKSFKEFKLPEPSTRDDFAVGDEQNGAAGESDSGDATSSWSNMLPELLREIIQRVEATEDSWPLRQNVVACGCVCKRWRQVTEDVVESSLQAGKITFPSCLKQPGPRDPPLQCFIKRDKKNATFYLYLALSPSLMDQGKFLLAARRYRNGAHIEYIISLDADDLSQRSKAYVGKLRSDFLGTNFTIYDSQAPHNGARPSSSRSCRRFASKQISPQLPAGNFEVGSVSYKLNLLKSRGPRRMICSLNCPCPGEAASDKSQDALKKKLVGSAEANSTVLKNKAPRWHEHLQCWCLNFHGRVTVASVKNFQLVATMDQSQPDGKGDEDTVILQFGKVGDDVFTMDYRKPLSAFQAFAICLTSFGTKLACE
	SlTLP1	MSFKSMIQDMKDEFGSISRKGFRSRSHRVVQDCTVTIDALRQSCWANMPPELLRDVLMRIEESDSDWRPRKNVVACAGVCRSWREIMKEIVKTPEVSGKLTFPISLKQPGPRDKLVQCFIRRNRSSQTYHLFLNLNEVANDDGKFLLAARKCKRPTYTDYIISLNAEVASRGSSTYIGKLRSNFLGTKFTVYDAQPSNAGAKVSKCRSTRFVGMKQVSPRIPTGNYPVAHISYELNVLGARGPRRMLCIMDAIPASSIEPGGLAPTQTEFVPVNVDSFPSLHFFRSKSTRVDNFSSGPLPSPKDEVLTLKNKAPRWHEQLQCWCLNFNGRVTVASVKNFQLVASLGDGAGQENENVILQFGKVGEDLFTMDYQYPISAFQAFAICLSSFDTKIACE
	SlTLP5	MSFRSIVRDVRDSFGSLSRRSFDVRLSGHQRGKSLGSFHDLSDQPPVNQNSCWANLPPELLFDVIRRLEESENSWPARKHVVSCASVCRSWRIMCQEIVRSPEVCGKLTFPVSLKQPGPRDGMIQCFIKRDKSNLTYHLFLCLSPALLVENGKFLLSAKRTRRTTCTEYVISMDAENISRSSNTYIGKLRSNFLGTKFVIYDTQPPYTFANVPPPGRTSRRFYSKKVSPKVPTGSYSIAQIKYELNVLGTRGPRKMHCVMHSIPASAVDVGGSVPGQPELLPRSLEDSFRSISFSKSLDHSAEFSSSRFSDIVRASSSAEDDSKVKPLVLKNKSPRWHEQLQCWCLNFRGRVTVASVKNFQLIAAHQPPAGGPTTSRSSQSDHDKVILQFGKIGKDMFT…
