# Supplementary material for: Genome-wide identification of the Tubby-Like Protein (TLPs) family in medicinal model plant Salvia miltiorrhiza
Source: PeerJ. 2021 May 12;9:e11403. doi: 10.7717/peerj.11403 (PMC8123234; doi:10.7717/peerj.11403)
Supplement: Supplemental Information 4 [file peerj-09-11403-s004.xlsx]

## Sheet: Sheet1
The primers used for qPCR analysis.
Gene_name	Gene_ID	Forward	Reverse
SmActin	SMil_00015538	AGGAACCACCGATCCAGACA	GGTGCCCTGAGGTCCTGTT
SmTLP1	SMil_00010911	ATTTCTGTGAAGCAGCCTGG	TAACTTTAGCTCCAGCATTTGGG
SmTLP2	SMil_00011940	GATTGAGGAATCCGAATCCAC	ATCATCATTAGAAGCTTGGCTG
SmTLP3	SMil_00005797	TTCTTGCTGCTCGTAAATGTAGG	TTCTTCTTGGACCTCTGGCTC
SmTLP4	SMil_00008084	AAATAATGCAGCGAGTTGAGG	CATTGTCCGTGAATGATGGG
SmTLP5	SMil_00025399	AATCACCTTTCCGTCTTCCC	CTTTGTCTGTGAATGATGGTGTG
SmTLP6	SMil_00009426	AGGAAGAAGGAAGGGTAACGG	ATCAGACTGGTTTGGTTGGG
SmTLP7	SMil_00004338	AGTTTCACTAAAGCAGCCAGG	TCAGTGCAAGTAGTCCTACGAG
SmTLP8	SMil_00012920	ATTAGGAGGTTGGAGGAGAG	CTAGCAAAGCAGGACTAAGAC
SmTLP9	SMil_00019666	TGCTACTTTCCCTATGTCCC	AAGTTGAACCTCAGTTTGCC
SmTLP10	SMil_00023352	GTTTGTGACTCATCTATTTCGGG	AAGTTGAACCTCAGTTTGCC
SmTLP11	SMil_00021823	TTGGATATCATTAGGAGGGTTGAG	TATCGCTCTCGTCTTCAGATGG
SmTLP12	SMil_00020329	GGGTAGTCACTTCTAACATCCT	GACATAAACTTGACAGCAGCC
