# Supplementary material for: Genome-wide identification of the Tubby-Like Protein (TLPs) family in medicinal model plant Salvia miltiorrhiza
Source: PeerJ. 2021 May 12;9:e11403. doi: 10.7717/peerj.11403 (PMC8123234; doi:10.7717/peerj.11403)
Supplement: Supplemental Information 5 [file peerj-09-11403-s005.xlsx]

## Sheet: Sheet1
SmTLP1	WT			Cold			ABA
Leaf	1.05608	0.717631	1.22629	1.07417	0.685112	0.988931	0.965635	0.957611	0.765318
Flower	1.13036	1.44628	2.43971	1.18482	1.21954	1.35522	1.05697	1.42095	1.38745
Stem	2.24281	1.068	1.04437	0.793958	1.98355	1.54889	1.50448	1.46441	1.49911
Root	3.1136	1.54447	2.73354	1.82534	2.07652	1.76374	1.56752	2.62743	2.39435
SmTLP2	WT			Cold			ABA
Leaf	0.7486	1.41473	0.836666	0.815802	0.842968	1.39809	0.889379	1.17158	0.91124
Flower	0.973103	1.07407	1.63553	1.56906	1.10829	1.46097	1.83775	1.26568	1.57687
Stem	0.883546	1.06212	1.27694	1.08319	1.27462	1.09115	1.92403	1.4043	1.36133
Root	1.80879	1.43329	2.22346	1.67304	1.08492	1.17272	2.29379	2.17674	1.67212
SmTLP3	WT			Cold			ABA
Leaf	0.865038	1.08818	1.04678	0.375412	0.40479	0.53781	0.496221	0.729173	0.421621
Flower	1.74824	1.54018	1.2787	0.776041	0.669554	0.817406	1.20973	0.868404	1.31434
Stem	4.15435	2.68468	2.99826	1.30855	1.94403	1.75943	3.04096	2.82156	3.00543
Root	1.6938	0.635233	0.987655	0.842824	0.566412	0.526763	0.862062	0.810122	0.982669
SmTLP4	WT			Cold			ABA
Leaf	1.02303	0.851898	1.12507	1.26312	1.18084	0.484457	0.287663	0.952101	0.276117
Flower	1.27005	2.12035	1.65497	2.08598	2.22587	1.16419	0.440133	0.776026	2.45986
Stem	1.59496	2.56104	1.83201	2.05732	2.35797	2.7031	2.13595	1.68917	0.513647
Root	1.78373	3.52701	2.19728	4.05049	1.78039	2.68578	2.72668	1.92154	1.41562
SmTLP5	WT			Cold			ABA
Leaf	0.947949	0.932191	1.11986	0.695861	0.518414	0.935769	0.601705	0.897563	0.553862
Flower	1.43468	1.28907	1.59088	1.07	1.31548	1.34627	1.22393	1.3065	1.30941
Stem	1.89971	1.38895	1.54049	1.02066	1.74564	1.02718	1.35864	1.12264	1.22967
Root	2.3134	1.49708	1.72318	1.34973	1.20375	1.36158	1.3168	1.72628	1.37699
SmTLP6	WT			Cold			ABA
Leaf	0.850302	1.17422	0.975482	0.850663	2.04943	0.871692	0.452249	0.201453	0.515614
Flower	4.25333	3.53053	4.42387	3.06248	3.19753	2.67695	3.48652	2.93336	2.72331
Stem	3.37062	3.34633	3.26471	3.13428	2.32667	3.09631	3.03642	3.94834	2.48959
Root	2.88145	3.86203	2.24073	4.33997	2.37442	2.82184	4.87182	2.77749	3.55083
SmTLP7	WT			Cold			ABA
Leaf	0.973454	1.12771	0.898834	0.869672	1.8556	1.16915	0.711975	0.737263	0.821201
Flower	0.890328	1.58403	1.16167	1.85611	1.38621	1.38674	1.32401	1.43546	1.32838
Stem	0.970477	1.16702	0.996263	1.04204	0.985581	0.944246	0.854357	1.1765	1.09215
Root	0.6853	1.22576	0.869491	1.23781	1.06576	1.0119	0.810352	0.747307	0.835906
SmTLP8	WT			Cold			ABA
Leaf	0.70134	1.60133	0.697329	0.311463	10.2311	1.15037	0.81598	1.14744	0.689233
Flower	9.33315	13.0347	2.13008	13.7123	16.3852	11.26	3.44176	2.59397	2.06252
Stem	1.79493	3.93171	2.80055	2.75097	1.9914	2.61652	0.806945	0.76698	0.607216
Root	2.26545	13.8085	5.023	16.2458	7.98936	15.0299	11.1368	2.45589	1.15887
SmTLP9	WT			Cold			ABA
Leaf	0.709147	1.37219	0.918659	0.608946	0.372309	0.46182	0.512035	0.916858	0.542474
Flower	1.44085	1.59353	0.929545	1.19688	1.59783	1.26806	0.899483	1.18156	1.04064
Stem	1.74538	2.23997	1.78502	1.88018	0.965851	2.06481	2.58404	1.96914	2.15951
Root	1.4269	1.40498	1.16703	1.27498	1.5022	1.67069	1.27944	1.19819	1.32297
SmTLP10	WT			Cold			ABA
Leaf	0.907615	1.19499	0.897393	1.7374	3.93688	1.0618	0.460872	0.330389	0.191684
Flower	5.38135	9.52874	6.49751	12.0429	11.2578	5.92461	2.96559	5.60315	5.20622
Stem	12.1398	17.3812	12.7147	16.8495	6.20193	22.2019	11.91	14.4282	13.55
Root	3.04266	11.6994	4.37953	13.3704	6.94993	10.7222	6.95795	6.2024	6.24659
SmTLP11	WT			Cold			ABA
Leaf	0.790726	1.05469	1.15458	0.623191	0.955518	0.720161	0.853065	0.951039	0.585229
Flower	1.17453	1.3441	1.36703	1.31421	1.21409	1.15342	1.18173	1.06228	1.20765
Stem	2.02588	2.46861	2.0952	2.48097	1.13214	2.38677	2.28728	3.08986	2.5698
Root	1.50681	1.42608	1.64036	1.75655	1.35254	1.47494	1.32422	1.28797	1.56657
SmTLP12	WT			Cold			ABA
Leaf	1.42598	1.28021	0.293812	0	0.0361475	0.837461	0.4039	0	0
Flower	0	3.00968	0	0	3.52627	1.94652	0	1.15368	3.35169
Stem	0.0721692	0	2.59853	0	0	3.9277	3.23525	0	1.60952
Root	2.25963	0	0	0	2.96649	0	4.27363	3.02208	1.91729

## Sheet: Sheet2
		WT-1	WT-2	WT-3	Cold-1	Cold-2	Cold-3	ABA-1	ABA-2	ABA-3
SmTLP1	Leaf	69.5588	47.2668	80.7695	70.7503	45.1249	65.136	63.6016	63.0731	50.4077
SmTLP1	Flower	74.4515	95.2592	160.692	78.0382	80.3253	89.2617	69.6176	93.5908	91.3842
SmTLP1	Stem	147.723	70.3439	68.7878	52.294	130.646	102.018	99.0925	96.4535	98.7388
SmTLP1	Root	205.077	101.727	180.045	120.226	136.77	116.169	103.245	173.056	157.704
SmTLP2	Leaf	26.8865	50.8112	30.0495	29.3001	30.2758	50.2134	31.9427	42.0783	32.7279
SmTLP2	Flower	34.9497	38.576	58.7412	56.354	39.805	52.4717	66.0042	45.4579	56.6346
SmTLP2	Stem	31.7332	38.1467	45.8624	38.9035	45.7789	39.1894	69.103	50.4365	48.8933
SmTLP2	Root	64.9641	51.4777	79.8571	60.0883	38.9658	42.119	82.383	78.1791	60.0554
SmTLP3	Leaf	65.2493	82.0807	78.9582	28.3171	30.533	40.5667	37.4297	55.0011	31.8026
SmTLP3	Flower	131.869	116.175	96.4516	58.5363	50.504	61.6565	91.2493	65.5032	99.1399
SmTLP3	Stem	313.36	202.504	226.157	98.7031	146.637	132.713	229.378	212.828	226.698
SmTLP3	Root	127.762	47.9152	74.4982	63.5737	42.7241	39.7334	65.0248	61.107	74.1221
SmTLP4	Leaf	3.95434	3.29284	4.34873	4.88235	4.56432	1.87258	1.1119	3.68016	1.06728
SmTLP4	Flower	4.90914	8.1958	6.39696	8.06295	8.60368	4.49994	1.70125	2.99958	9.50811
SmTLP4	Stem	6.165	9.89921	7.08129	7.95217	9.11428	10.4483	8.25609	6.52918	1.9854
SmTLP4	Root	6.89466	13.633	8.49317	15.6564	6.88175	10.3814	10.5395	7.42735	5.4718
SmTLP5	Leaf	42.0131	41.3147	49.6322	30.8406	22.9761	41.4733	26.6676	39.78	24.5472
SmTLP5	Flower	63.5853	57.1316	70.508	47.4223	58.3021	59.6666	54.2444	57.9041	58.0329
SmTLP5	Stem	84.1952	61.5582	68.2745	45.2357	77.3668	45.5247	60.2149	49.7554	54.499
SmTLP5	Root	102.53	66.3508	76.3714	59.8199	53.3501	60.3454	58.3606	76.5089	61.0284
SmTLP6	Leaf	4.58545	6.33223	5.26051	4.58739	11.052	4.7008	2.43886	1.08638	2.78057
SmTLP6	Flower	22.9371	19.0392	23.8567	16.5152	17.2434	14.4361	18.8018	15.8188	14.6861
SmTLP6	Stem	18.1769	18.0459	17.6057	16.9023	12.5471	16.6976	16.3746	21.2923	13.4257
SmTLP6	Root	15.5389	20.8269	12.0837	23.4043	12.8046	15.2174	26.2724	14.9782	19.1487
SmTLP7	Leaf	15.2137	17.6246	14.0475	13.5918	29.0004	18.2722	11.1272	11.5224	12.8342
SmTLP7	Flower	13.9146	24.7562	18.1553	29.0084	21.6646	21.6728	20.6924	22.4342	20.7608
SmTLP7	Stem	15.1672	18.2388	15.5702	16.2856	15.4033	14.7572	13.3524	18.3871	17.0688
SmTLP7	Root	10.7103	19.1569	13.5889	19.3452	16.6564	15.8145	12.6647	11.6794	13.064
SmTLP8	Leaf	0.413695	0.944568	0.411329	0.183721	6.03499	0.678561	0.481317	0.676836	0.406554
SmTLP8	Flower	5.50529	7.68869	1.25646	8.08837	9.66506	6.64189	2.03017	1.53009	1.21661
SmTLP8	Stem	1.05876	2.31917	1.65194	1.6227	1.17466	1.54339	0.475988	0.452414	0.358175
SmTLP8	Root	1.33631	8.14511	2.96289	9.58279	4.71264	8.86563	6.56921	1.44864	0.683578
SmTLP9	Leaf	14.6056	28.2618	18.9207	12.5419	7.66808	9.51167	10.5459	18.8836	11.1728
SmTLP9	Flower	29.6757	32.8205	19.1449	24.6511	32.9091	26.1171	18.5258	24.3355	21.433
SmTLP9	Stem	35.948	46.1345	36.7644	38.7242	19.8927	42.5269	53.2209	40.5564	44.4774
SmTLP9	Root	29.3885	28.937	24.0363	26.2595	30.9394	34.4096	26.3513	24.6779	27.248
SmTLP10	Leaf	1.52007	2.00137	1.50295	2.9098	6.59347	1.77829	0.771867	0.553335	0.321031
SmTLP10	Flower	9.01267	15.9587	10.882	20.1694	18.8545	9.92252	4.96675	9.38413	8.71937
SmTLP10	Stem	20.3316	29.11	21.2946	28.2195	10.387	37.1837	19.9469	24.1642	22.6935
SmTLP10	Root	5.09583	19.5941	7.33482	22.3926	11.6397	17.9574	11.6531	10.3878	10.4618
SmTLP11	Leaf	14.3972	19.2033	21.0221	11.3468	17.3976	13.1124	15.5322	17.3161	10.6556
SmTLP11	Flower	21.3853	24.4728	24.8903	23.9286	22.1057	21.0009	21.5163	19.3415	21.9884
SmTLP11	Stem	36.8863	44.9473	38.1485	45.1723	20.6135	43.4573	41.6457	56.2587	46.7898
SmTLP11	Root	27.4353	25.9654	29.8669	31.9825	24.6264	26.8551	24.1108	23.4508	28.5234
SmTLP12	Leaf	3.61545	3.24587	0.744936	0	0.091649	2.12331	1.02405	0	0
SmTLP12	Flower	0	7.63078	0	0	8.94056	4.93525	0	2.92505	8.49794
SmTLP12	Stem	0.182979	0	6.58835	0	0	9.95836	8.20271	0	4.08079
SmTLP12	Root	5.7291	0	0	0	7.5213	0	10.8354	7.66225	4.86112
